# Supplementary material for: Covariation of brain and skull shapes as a model to understand the role of crosstalk in development and evolution
Source: Evol Dev. 2022 Nov 14;25(1):85–102. doi: 10.1111/ede.12421 (PMC9839637; doi:10.1111/ede.12421)
Supplement: Supplementary file 3 — Supporting information. [file EDE-25-85-s002.xlsx]

## Sheet: Sheet1
Table S1. Assessing diferences in the degree of assoication between the brain and the constituent parts of the neurocranium.
Effect sizes for pairwise differences in PLS effect size
	Brain:Rostrum	Brain:BrainCase	Brain:Central
Brain:Rostrum	x	0.142838	1.72759
Brain:BrainCase	0.142838	x	1.86501
Brain:Central	1.72759	1.86501	x
P-values
	Brain:Rostrum	Brain:BrainCase	Brain:Central
Brain:Rostrum	x	0.886418	0.0840615
Brain:BrainCase	0.886418	x	0.0621806
Brain:Central	0.0840615	0.0621806	x
